# Supplementary material for: Exploiting Vitamin D Receptor and Its Ligands to Target Squamous Cell Carcinomas of the Head and Neck
Source: Int J Mol Sci. 2023 Feb 28;24(5):4675. doi: 10.3390/ijms24054675 (PMC10002563; doi:10.3390/ijms24054675)
Supplement: Supplementary file 1 [file ijms-24-04675-s001.zip]

Archive with 1 entries (1 files):
- ijms-2188293-supplementary.pdf
